# Supplementary material for: Genomic and Functional Characterization of Vancomycin-Resistant Enterococci-Specific Bacteriophages in the Galleria mellonella Wax Moth Larvae Model
Source: Pharmaceutics. 2022 Jul 30;14(8):1591. doi: 10.3390/pharmaceutics14081591 (PMC9414631; doi:10.3390/pharmaceutics14081591)
Supplement: Supplementary file 1 [file pharmaceutics-14-01591-s001.zip]

Archive with 1 entries (1 files):
- pharmaceutics-1832640-supplementary.pdf
